# Supplementary material for: PKCα-mediated phosphorylation of LSD1 is required for presynaptic plasticity and hippocampal learning and memory
Source: Sci Rep. 2017 Jul 7;7:4912. doi: 10.1038/s41598-017-05239-7 (PMC5501860; doi:10.1038/s41598-017-05239-7)
Supplement: Supplementary file 2 — Supplementary Table S1 [file 41598_2017_5239_MOESM2_ESM.xls]

## Sheet: ov.WT.vs.KI.KI.r0.f1.2.q0.1
Supplementary Table 1. Upregulated genes in LSD1 KI
Ensembl ID	Gene symbol	Fold change (KI/WT)	adjusted P-value
ENSMUSG00000045903	Npas4	1.50826	0.0118783
ENSMUSG00000022594	Lynx1	1.2521	0.00108902
ENSMUSG00000050370	Ch25h	3.89948	0.0338711
ENSMUSG00000034165	Ccnd3	1.34793	0.0251185
ENSMUSG00000021702	Thbs4	1.46717	0.0484816
ENSMUSG00000032523	Hhatl	1.43252	0.0405259
ENSMUSG00000029468	P2rx7	1.33501	0.0932649
ENSMUSG00000064036	Mro	1.44826	0.07098
ENSMUSG00000038775	Vill	2.42164	0.0034634
ENSMUSG00000066058	Cldn19	4.62626	0.00101451
ENSMUSG00000025161	Slc16a3	2.333	0.0104886
ENSMUSG00000031026	Trim66	1.29628	0.029941
ENSMUSG00000028278	Rragd	1.23278	0.00663246
ENSMUSG00000036896	C1qc	1.33818	0.00645045
ENSMUSG00000001313	Rnd2	1.21776	0.0863529
ENSMUSG00000073411	H2-D1	1.36639	0.00968346
ENSMUSG00000091971	Hspa1a	1.5327	0.0490597
ENSMUSG00000029622	Arpc1b	1.41401	0.010124
ENSMUSG00000064373	Sepp1	1.28291	8.77827e-05
ENSMUSG00000027297	Ltk	1.34312	0.0358451
ENSMUSG00000028927	Padi2	1.26148	0.00808949
ENSMUSG00000078503	Gm13225	8.16675	0.0534501
ENSMUSG00000051985	Igfn1	6.56935	4.6495e-05
ENSMUSG00000030110	Ret	1.60731	0.0831878
ENSMUSG00000051146	Camk2n2	1.50585	3.05018e-06
ENSMUSG00000027966	Col11a1	1.43288	0.000105927
ENSMUSG00000043388	Tmem130	1.20424	0.0171056
ENSMUSG00000002831	Plin4	2.12114	0.0123001
ENSMUSG00000027875	Hmgcs2	1.63968	0.0271621
ENSMUSG00000027577	Chrna4	1.49589	0.0358862
ENSMUSG00000039410	Prdm16	1.50859	0.0012049
ENSMUSG00000039059	Hrh3	1.76099	0.00626663
ENSMUSG00000032511	Scn5a	1.98095	0.066316
ENSMUSG00000091002	Tcerg1l	1.50476	0.066316
ENSMUSG00000053819	Camk2d	1.49328	0.0104886
ENSMUSG00000018470	Kcnab3	1.25822	0.0414135
ENSMUSG00000047061	Gm9817	3.33944	0.0466788
ENSMUSG00000025498	Irf7	2.68941	3.34363e-05
ENSMUSG00000026203	Dnajb2	1.25979	0.0764361
ENSMUSG00000027716	Trpc3	1.61961	0.0151903
ENSMUSG00000097429	Gm26520	7.23278	0.0754883
ENSMUSG00000090877	Hspa1b	1.38107	0.0543876
ENSMUSG00000032946	Rasgrp2	1.7862	5.28862e-10
ENSMUSG00000025366	Esyt1	1.45804	0.0514306
ENSMUSG00000029516	Cit	1.29896	0.00374996
ENSMUSG00000030605	Mfge8	1.23676	0.00364533
ENSMUSG00000010825	Grid2ip	1.69402	0.00645045
ENSMUSG00000022321	Cdh10	1.23001	0.0466943
ENSMUSG00000023046	Igfbp6	1.5648	0.0911616
ENSMUSG00000020717	Pecam1	1.29072	0.0717601
ENSMUSG00000033770	Clcnka	27.4278	1.26639e-05
ENSMUSG00000002325	Irf9	1.52454	0.00846172
ENSMUSG00000092035	Peg10	1.38217	0.00714264
ENSMUSG00000017417	Plxdc1	1.54465	0.000933537
ENSMUSG00000075217	4833423E24Rik	53.6562	0.0523379
ENSMUSG00000035799	Twist1	4.17172	0.0700997
ENSMUSG00000024079	Eif2ak2	1.57766	0.0514624
ENSMUSG00000027570	Col9a3	1.42265	0.0532169
ENSMUSG00000032128	Robo3	1.23927	0.0764361
ENSMUSG00000032584	Mst1r	2.30298	0.00736591
ENSMUSG00000030898	Cckbr	1.54708	0.00328091
ENSMUSG00000042589	Cux2	1.30216	0.034205
ENSMUSG00000000792	Slc5a5	1.4933	0.00890651
ENSMUSG00000002771	Grin2d	1.3943	0.00127785
ENSMUSG00000032368	Zic1	2.09576	0.0101088
ENSMUSG00000025608	Podxl	1.2227	0.0764361
ENSMUSG00000064247	Plcxd1	1.3343	0.0750504
ENSMUSG00000078915	Hsp25-ps1	3.45535	0.0376155
ENSMUSG00000039208	Metrnl	2.18693	0.000107261
ENSMUSG00000025094	Slc18a2	1.45746	0.070827
ENSMUSG00000079197	Psme2	2.13757	0.00687509
ENSMUSG00000037010	Apln	1.39784	0.021029
ENSMUSG00000020282	Rhbdf1	1.35067	0.0625848
ENSMUSG00000037405	Icam1	2.08698	0.0243543
ENSMUSG00000038331	Satb2	1.59911	2.5555e-07
ENSMUSG00000046879	Irgm1	1.59672	0.0173342
ENSMUSG00000025572	Tmc6	1.54327	0.0756924
ENSMUSG00000030792	Dkkl1	2.79055	0.070827
ENSMUSG00000039735	Fnbp1l	1.28134	0.00308468
ENSMUSG00000000732	Icosl	1.54871	0.0220653
ENSMUSG00000029007	Agtrap	1.51622	0.0443473
ENSMUSG00000070327	Rnf213	1.38939	0.00418618
ENSMUSG00000079466	Prdm12	4.61523	0.00780522
ENSMUSG00000002565	Scin	3.59183	0.0757012
ENSMUSG00000078612	1700024P16Rik	1.56117	0.0478644
ENSMUSG00000079018	Ly6c1	1.36609	0.0500178
ENSMUSG00000026864	Hspa5	1.26497	9.37012e-05
ENSMUSG00000052301	Doc2a	1.45352	0.000222241
ENSMUSG00000039137	Whrn	1.47378	0.020097
ENSMUSG00000097391	Mirg	1.27025	0.0702759
ENSMUSG00000027270	Lamp5	1.22825	0.0757012
ENSMUSG00000021098	4930447C04Rik	1.68631	7.02856e-05
ENSMUSG00000054708	Ankrd24	1.20778	0.070827
ENSMUSG00000020866	Cacna1g	1.32279	7.34039e-06
ENSMUSG00000021493	Pdlim7	1.20479	0.0360078
ENSMUSG00000030137	Tuba8	1.50262	0.0835482
ENSMUSG00000022103	Gfra2	1.3496	0.0284606
ENSMUSG00000020482	Ccdc117	1.40911	0.0410515
ENSMUSG00000037966	Ninj1	1.50635	0.0466788
ENSMUSG00000026479	Lamc2	1.72984	0.0917546
ENSMUSG00000020241	Col6a2	1.62391	0.000321796
ENSMUSG00000046341	Gm11223	1.8424	4.6823e-18
ENSMUSG00000097993	Ptprv	3.44096	0.0410515
ENSMUSG00000036972	Zic4	1.88991	0.0400707
ENSMUSG00000029798	Herc6	1.5219	0.0806038
ENSMUSG00000061524	Zic2	1.52082	0.0958833
ENSMUSG00000034459	Ifit1	2.36056	0.0294672
ENSMUSG00000021303	Gng4	1.52635	3.60341e-07
ENSMUSG00000022816	Fstl1	1.23842	0.0673443
ENSMUSG00000046613	Vwa5b2	1.37443	0.000969683
ENSMUSG00000078853	Igtp	1.95275	0.0248005
ENSMUSG00000039349	C130074G19Rik	1.45755	0.0292576
ENSMUSG00000022441	Efcab6	1.757	0.0365032
ENSMUSG00000025492	Ifitm3	2.0937	0.000708172
ENSMUSG00000034295	Fhod3	1.39673	0.0141842
ENSMUSG00000000184	Ccnd2	1.24543	0.00782811
ENSMUSG00000026676	Ccdc3	1.34117	0.0899481
ENSMUSG00000017692	Rhbdl3	1.29315	0.0644704
ENSMUSG00000012123	Aim1l	3.03389	0.0557648
ENSMUSG00000033685	Ucp2	1.3905	0.0243424
ENSMUSG00000037366	Pafah2	1.82398	0.000426848
ENSMUSG00000026582	Sele	42.9981	0.0752992
ENSMUSG00000097652	D830015G02Rik	1.61283	0.0358451
ENSMUSG00000044258	Ctla2a	1.69631	0.0926662
ENSMUSG00000050347	Gm9844	1.42635	0.022562
ENSMUSG00000032193	Ldlr	1.39106	0.000321796
ENSMUSG00000082100	Glns-ps1	1.21809	0.0682712
ENSMUSG00000083899	Gm12346	1.24788	0.0165071
ENSMUSG00000030921	Trim30a	1.86617	0.0335058
ENSMUSG00000019232	Etnppl	1.83989	0.00268409
ENSMUSG00000030847	Bag3	1.35522	0.0675476
ENSMUSG00000064342	mt-Ti	1.26116	0.0243543
ENSMUSG00000004415	Col26a1	1.74423	0.0454555
ENSMUSG00000061702	Tmem91	1.74544	0.00968346
ENSMUSG00000072940	Gm10443	1.5004	0.070827
ENSMUSG00000023232	Serinc2	1.53334	0.0173342
ENSMUSG00000002105	Slc39a13	1.25459	0.0761312
ENSMUSG00000068299	1700019G17Rik	1.36642	0.0358726
ENSMUSG00000078137	Ankrd63	1.50769	3.39225e-06
ENSMUSG00000075602	Ly6a	1.71162	0.0031302
ENSMUSG00000039457	Ppl	1.63037	0.0591558
ENSMUSG00000034792	Gna15	2.44951	0.0344787
ENSMUSG00000036815	Dpp10	1.34444	0.000321796
ENSMUSG00000016256	Ctsz	1.46003	1.33482e-06
ENSMUSG00000024027	Glp1r	2.25218	0.00502008
ENSMUSG00000027210	Meis2	1.20796	0.0497737
ENSMUSG00000056144	Trim34a	2.07244	0.00514147
ENSMUSG00000033249	Hsf4	1.52151	0.0038652
ENSMUSG00000047507	Baiap3	1.66781	0.00078489
ENSMUSG00000086496	Gm14204	1.48441	0.096583
ENSMUSG00000025875	Tspan17	1.27012	0.0677301
ENSMUSG00000090589	Gm17180	1.64158	0.0523379
ENSMUSG00000064215	Ifi27	1.68327	0.00154106
ENSMUSG00000033880	Lgals3bp	2.9308	3.82681e-16
ENSMUSG00000059089	Fcgr4	50.008	0.0510302
ENSMUSG00000039601	Rcan2	1.20411	0.0334488
ENSMUSG00000028778	Hcrtr1	2.51591	0.00539632
ENSMUSG00000037553	Zdhhc18	1.30935	0.00714264
ENSMUSG00000028871	Rspo1	3.18153	0.0151903
ENSMUSG00000047878	A4galt	2.58546	0.0567837
ENSMUSG00000042662	Dusp15	1.41839	0.0750504
ENSMUSG00000026463	Atp2b4	1.38587	2.90742e-06
ENSMUSG00000030560	Ctsc	1.39848	0.0917546
ENSMUSG00000026104	Stat1	1.38663	0.0175964
ENSMUSG00000042804	Gpr153	1.67058	0.000983145
ENSMUSG00000029602	Rasal1	1.23671	0.0055939
ENSMUSG00000074896	Ifit3	2.13325	0.00197071
ENSMUSG00000056972	Magel2	1.71324	0.0532169
ENSMUSG00000053004	Hrh1	1.59875	0.0830375
ENSMUSG00000036887	C1qa	1.43223	5.52822e-05
ENSMUSG00000026837	Col5a1	1.57598	0.000111002
ENSMUSG00000067925	Cxx1a	1.31599	0.0849546
ENSMUSG00000022537	Tmem44	1.29912	0.0151903
ENSMUSG00000058740	Kcnt1	1.31429	0.000957707
ENSMUSG00000057836	Xlr3a	2.54707	0.0932649
ENSMUSG00000031659	Adcy7	1.51202	0.0271621
ENSMUSG00000037242	Clic4	1.29712	0.066316
ENSMUSG00000049511	Htr1b	1.35381	0.0937365
ENSMUSG00000028851	Nudc	1.24682	0.0021013
ENSMUSG00000021803	Cdhr1	1.7034	0.0156073
ENSMUSG00000024008	Cpne5	1.58634	0.0806038
ENSMUSG00000027864	Ptgfrn	1.33115	0.0769394
ENSMUSG00000029605	Oas1b	2.95863	0.0872596
ENSMUSG00000040373	Cacng5	1.94054	0.00609251
ENSMUSG00000004665	Cnn2	2.04533	2.90742e-06
ENSMUSG00000034871	Fam151a	1.47325	0.000321796
ENSMUSG00000098220	Gm27031	1.34682	0.0681544
ENSMUSG00000058488	Kl	1.36422	0.00154106
ENSMUSG00000029455	Aldh2	1.22007	0.0142533
ENSMUSG00000040703	Cyp2s1	1.67549	0.0443473
ENSMUSG00000036834	Plch1	1.63188	0.000983145
ENSMUSG00000021750	Fam107a	1.35611	0.000133259
ENSMUSG00000000296	Tpd52l1	1.5302	0.00078489
ENSMUSG00000006356	Crip2	1.2025	0.0721445
ENSMUSG00000036246	Gmip	1.41034	0.0452689
ENSMUSG00000052026	Slc6a7	1.22581	0.00645045
ENSMUSG00000005483	Dnajb1	1.27627	0.0176886
ENSMUSG00000051811	Cox6b2	2.66199	0.0286534
ENSMUSG00000026475	Rgs16	1.58052	0.0178112
ENSMUSG00000024308	Tapbp	1.26226	0.0857054
ENSMUSG00000053110	Yap1	1.35121	0.0112738
ENSMUSG00000060802	B2m	1.51132	1.41322e-07
ENSMUSG00000026748	Plxdc2	1.23294	0.0903015
ENSMUSG00000017493	Igfbp4	1.22922	0.0466788
ENSMUSG00000041120	Nbl1	1.2682	0.00584881
ENSMUSG00000086118	Gm14169	1.45206	0.0500178
ENSMUSG00000003824	Syce2	1.57958	0.0647571
ENSMUSG00000054083	Capn12	1.75562	0.0591558
ENSMUSG00000031765	Mt1	1.25202	0.000957707
ENSMUSG00000022769	Sdf2l1	1.64616	0.0227882
ENSMUSG00000064080	Fbln2	1.70201	0.0769398
ENSMUSG00000006205	Htra1	1.21985	0.00332479
ENSMUSG00000026822	Lcn2	66.9621	1.73957e-17
ENSMUSG00000068551	Zfp467	1.32311	0.0142114
ENSMUSG00000002012	Pnck	1.28076	0.00200612
ENSMUSG00000055692	Tmem191c	1.20649	0.0806038
ENSMUSG00000087075	A230065H16Rik	3.60158	0.00218298
ENSMUSG00000033061	Resp18	1.46626	7.77689e-05
ENSMUSG00000028876	Epha10	1.3204	8.07407e-05
ENSMUSG00000027489	Necab3	1.34501	0.0973336
ENSMUSG00000036915	Kirrel2	1.72678	0.00452717
ENSMUSG00000048126	Col6a3	1.8772	0.0510302
ENSMUSG00000038242	Aox4	4.6422	0.0318178
ENSMUSG00000063856	Gpx1	1.29026	0.0227554
ENSMUSG00000054871	Tmem158	1.35676	0.010124
ENSMUSG00000032355	Mlip	1.27832	0.0466788
ENSMUSG00000002147	Stat6	1.39844	0.0684281
ENSMUSG00000059361	Nrsn2	1.24816	0.013561
ENSMUSG00000045777	Ifitm10	1.34986	0.0968396
ENSMUSG00000038860	Garnl3	1.32742	0.0025659
ENSMUSG00000079523	Tmsb10	1.34834	0.00123562
ENSMUSG00000040972	Igsf21	1.53357	9.13759e-05
ENSMUSG00000021948	Prkcd	1.47262	0.012563
ENSMUSG00000039481	Nrtn	2.90614	0.0509701
ENSMUSG00000066043	Phactr4	1.5634	0.000537298
ENSMUSG00000051652	Lrrc3	1.75321	0.00554635
ENSMUSG00000062488	I830012O16Rik	2.0292	0.00170888
ENSMUSG00000066652	Lefty2	3.62651	0.0112738
ENSMUSG00000036578	Fxyd7	1.34978	0.00782811
ENSMUSG00000069874	Irgm2	1.8007	0.00645045
ENSMUSG00000036699	Zcchc12	1.43714	3.05018e-06
ENSMUSG00000023328	Ache	1.25555	0.00336599
ENSMUSG00000038115	Ano2	1.78369	0.0609069
ENSMUSG00000026437	Cdk18	1.33186	0.0208403
ENSMUSG00000020253	Ppm1m	1.40734	0.00561182
ENSMUSG00000025946	Pth2r	8.54978	0.0251185
ENSMUSG00000010066	Cacna2d2	1.31922	0.0156073
ENSMUSG00000094627	Gm10182	5.64304	0.00805917
ENSMUSG00000034282	Evpl	2.08397	0.00741387
ENSMUSG00000031230	Fgf16	2.13488	0.0609069
ENSMUSG00000029561	Oasl2	1.92375	0.00226178
ENSMUSG00000022602	Arc	1.2121	0.0534501
ENSMUSG00000035342	Lzts2	1.39488	0.000321796
ENSMUSG00000068696	Gpr88	2.08774	0.000114914
ENSMUSG00000028268	Gbp3	1.78381	0.022562
ENSMUSG00000036905	C1qb	1.41848	0.000321796
ENSMUSG00000031654	Cbln1	2.57696	0.00338809
ENSMUSG00000026414	Tnnt2	2.31809	0.0216932
ENSMUSG00000017400	Stac2	1.47923	1.33166e-06
ENSMUSG00000032259	Drd2	1.92206	0.0443473
ENSMUSG00000030123	Plxnd1	1.36384	0.000271467
ENSMUSG00000073889	Il11ra1	1.35794	0.0490597
ENSMUSG00000032172	Olfm2	1.5129	7.9415e-06
ENSMUSG00000097770	Gm26776	1.36174	0.0903015
ENSMUSG00000048562	Sp8	2.10821	0.00968346
ENSMUSG00000021758	Ddx4	1.58046	0.0358726
ENSMUSG00000053093	Myh7	1.39026	0.0962433
ENSMUSG00000046718	Bst2	2.02704	0.0184027
ENSMUSG00000034853	Acot11	1.36404	3.17593e-05
ENSMUSG00000091955	Gm9844	1.42635	0.022562
ENSMUSG00000040543	Pitpnm3	1.23171	0.0943076
