# Supplementary material for: PKCα-mediated phosphorylation of LSD1 is required for presynaptic plasticity and hippocampal learning and memory
Source: Sci Rep. 2017 Jul 7;7:4912. doi: 10.1038/s41598-017-05239-7 (PMC5501860; doi:10.1038/s41598-017-05239-7)
Supplement: Supplementary file 3 — Supplementary Table S2 [file 41598_2017_5239_MOESM3_ESM.xls]

## Sheet: ov.WT.vs.KI.WT.r0.f1.2.q0.1
Supplementary Table 2. Downregulated genes in LSD1 KI
Ensembl ID	Gene symbol	Fold change (WT/KI)	adjusted P-value
ENSMUSG00000039239	Tgfb2	1.28647	0.00336599
ENSMUSG00000033740	St18	1.35427	0.00218298
ENSMUSG00000091415	Ak9	2.39544	0.0410515
ENSMUSG00000019726	Lyst	1.32839	6.01094e-05
ENSMUSG00000074578	1500012F01Rik	1.38568	0.0902163
ENSMUSG00000070564	Ntn5	1.50062	0.0686007
ENSMUSG00000035783	Acta2	1.51104	0.021623
ENSMUSG00000046523	Kctd4	1.27365	0.00332479
ENSMUSG00000026354	Lct	1.30113	0.000651297
ENSMUSG00000031997	Trpc6	1.39014	0.00561182
ENSMUSG00000010175	Prox1	1.48051	2.36758e-05
ENSMUSG00000030103	Bhlhe40	1.22448	0.0156073
ENSMUSG00000027737	Slc7a11	1.30587	0.0183054
ENSMUSG00000029819	Npy	1.45976	0.000389498
ENSMUSG00000079499	6530402F18Rik	1.33422	0.0310505
ENSMUSG00000068134	Zfp120	1.35157	0.070827
ENSMUSG00000053985	Zfp14	1.46822	0.0532169
ENSMUSG00000042997	Nhlrc3	1.33929	0.0607933
ENSMUSG00000019874	Fabp7	1.63757	0.000531014
ENSMUSG00000028862	Map3k6	2.57884	0.0217844
ENSMUSG00000040860	Crocc	1.40484	4.70934e-08
ENSMUSG00000048292	Olfr1417	4.70165	0.0608245
ENSMUSG00000040490	Lrfn2	1.29852	0.0358726
ENSMUSG00000035284	Vps13c	1.25375	0.00353957
ENSMUSG00000072969	Armcx5	1.29484	0.00561182
ENSMUSG00000022508	Bcl6	1.20867	0.0757012
ENSMUSG00000020248	Nfyb	1.21308	0.0932118
ENSMUSG00000052551	Adarb2	1.35037	0.0209406
ENSMUSG00000030000	Add2	1.20269	0.00452717
ENSMUSG00000044452	Zfp507	1.24996	0.047391
ENSMUSG00000036907	C1ql2	1.3317	0.000105927
ENSMUSG00000003038	Hmgn2	3.09527	3.5517e-37
ENSMUSG00000057706	Mex3b	1.29097	0.0466788
ENSMUSG00000026494	Kif26b	1.32148	0.0702759
ENSMUSG00000006711	D130043K22Rik	1.24294	0.0229663
ENSMUSG00000053799	Exoc6	1.23008	0.0682712
ENSMUSG00000046314	Stxbp6	1.35645	7.9415e-06
ENSMUSG00000022231	Sema5a	1.20348	0.0376964
ENSMUSG00000021892	Sh3bp5	1.21534	0.018049
ENSMUSG00000026730	Pter	1.27838	0.0193631
ENSMUSG00000086739	Gm4409	1.35671	0.0358726
ENSMUSG00000021338	Lrrc16a	1.27895	0.0220653
ENSMUSG00000040836	Gpr161	1.26094	0.0185815
ENSMUSG00000038822	Hace1	1.21842	0.0389868
ENSMUSG00000038578	Susd1	1.38459	0.0637529
ENSMUSG00000081535	Gm15453	1.4529	0.00170888
ENSMUSG00000049630	C1ql3	1.34439	0.00988097
ENSMUSG00000033857	Engase	1.44573	0.0519426
ENSMUSG00000034898	Filip1	1.31904	0.0702759
ENSMUSG00000024772	Ehd1	1.20253	0.0245446
ENSMUSG00000086237	Gm15591	2.01367	0.0261091
ENSMUSG00000087341	0610040F04Rik	1.42153	0.00502008
ENSMUSG00000040724	Kcna2	1.29155	0.070827
ENSMUSG00000054889	Dsp	1.59754	0.000426848
ENSMUSG00000005107	Slc2a9	1.6232	0.0709632
ENSMUSG00000045374	Wdr81	1.26905	0.0534501
ENSMUSG00000030064	Frmd4b	1.27767	0.0261091
ENSMUSG00000035513	Ntng2	1.29227	0.0217844
ENSMUSG00000038608	Dock10	1.28004	0.000316532
ENSMUSG00000073733	Rsg1	2.47457	0.0608911
ENSMUSG00000038119	Cdon	1.2981	0.0591558
ENSMUSG00000056296	Synpr	1.27495	0.0944985
ENSMUSG00000021680	Crhbp	1.37737	0.0806038
ENSMUSG00000032625	Thsd7a	1.2853	0.0247096
ENSMUSG00000024548	Setbp1	1.23687	0.0264675
ENSMUSG00000085782	Gm15624	1.67901	0.00645045
ENSMUSG00000030376	Slc8a2	1.24973	0.000478704
ENSMUSG00000079487	Med12	1.20434	0.020018
ENSMUSG00000004902	Slc25a18	1.25685	0.0242313
ENSMUSG00000001995	Sipa1l2	1.22217	0.0107737
ENSMUSG00000046743	Fat4	1.28954	0.0180597
ENSMUSG00000021010	Npas3	1.33924	0.066316
ENSMUSG00000039234	Sec24d	1.2924	0.0721445
ENSMUSG00000024065	Ehd3	1.20191	0.0365032
ENSMUSG00000040174	Alkbh3	1.42865	0.0567837
ENSMUSG00000045174	Amer3	1.2562	0.0669807
ENSMUSG00000040620	Dhx33	1.28287	0.00645045
ENSMUSG00000056427	Slit3	1.20204	0.0263739
ENSMUSG00000052430	Bmpr1b	1.28799	0.0844386
ENSMUSG00000001119	Col6a1	1.44868	0.00374716
ENSMUSG00000025278	Flnb	1.21656	0.00442598
ENSMUSG00000057182	Scn3a	1.25458	0.0104886
ENSMUSG00000030889	Vwa3a	1.33544	0.0510302
ENSMUSG00000031925	Maml2	1.53394	0.000880655
ENSMUSG00000042757	Tmem108	1.24628	0.0717353
ENSMUSG00000039835	Nhsl1	1.22552	0.0243543
ENSMUSG00000061175	Fnip2	1.28024	0.0261091
ENSMUSG00000035486	Plk5	1.482	0.000321796
ENSMUSG00000026115	Vwa3b	1.52956	0.0329412
ENSMUSG00000097799	Gm26899	1.42238	0.000983145
ENSMUSG00000044067	Gpr22	1.21434	0.057675
ENSMUSG00000079110	Capn3	1.38087	0.0458536
ENSMUSG00000051351	Zfp46	1.34203	0.000353083
ENSMUSG00000052581	Lrrtm4	1.34032	0.0185815
ENSMUSG00000053600	Zfp472	1.66227	0.066316
ENSMUSG00000047557	Lxn	1.28389	0.0101088
ENSMUSG00000029673	Auts2	1.26091	0.00645045
ENSMUSG00000027878	Notch2	1.26016	0.015504
ENSMUSG00000034858	Fam214a	1.30307	0.0447589
ENSMUSG00000050890	Pdik1l	1.45256	0.0169983
ENSMUSG00000033161	Atp1a1	1.21037	0.0092483
ENSMUSG00000018076	Med13l	1.22402	0.0037681
ENSMUSG00000020912	Krt12	1.37723	0.0874559
ENSMUSG00000001376	Ccdc132	1.21249	0.0720314
ENSMUSG00000032402	Smad3	1.2278	0.0766973
ENSMUSG00000070306	Ccdc153	1.81365	0.0432183
ENSMUSG00000028360	Slc44a5	1.28369	0.0309832
ENSMUSG00000050822	Slc29a4	1.24914	0.0543876
ENSMUSG00000040998	Npnt	1.41369	0.0240426
ENSMUSG00000016763	Scube1	1.44497	0.00354821
