# Supplementary material for: PKCα-mediated phosphorylation of LSD1 is required for presynaptic plasticity and hippocampal learning and memory
Source: Sci Rep. 2017 Jul 7;7:4912. doi: 10.1038/s41598-017-05239-7 (PMC5501860; doi:10.1038/s41598-017-05239-7)
Supplement: Supplementary file 4 — Supplementary Table S3 [file 41598_2017_5239_MOESM4_ESM.xls]

## Sheet: postsynaptic
Supplementary Table 3. Expression changes in postsynaptic and presynaptic genes
Gene	Ensembl ID	Official gene symbol	Fold change (KI/WT)	adjusted P-value	Description
CaMKII	ENSMUSG00000024617	Camk2a	0.946832	0.868933	calcium/calmodulin-dependent protein kinase II alpha [Source:MGI Symbol;Acc:MGI:88256]
	ENSMUSG00000057897	Camk2b	0.984425	1	calcium/calmodulin-dependent protein kinase II, beta [Source:MGI Symbol;Acc:MGI:88257]
	ENSMUSG00000053819	Camk2d	1.49328	0.0104886	calcium/calmodulin-dependent protein kinase II, delta [Source:MGI Symbol;Acc:MGI:1341265]
	ENSMUSG00000021820	Camk2g	0.967544	1	calcium/calmodulin-dependent protein kinase II gamma [Source:MGI Symbol;Acc:MGI:88259]
PSD-95	ENSMUSG00000020886	Dlg4	0.949109	0.881002	discs, large homolog 4 (Drosophila) [Source:MGI Symbol;Acc:MGI:1277959]
Shank	ENSMUSG00000038738	Shank1	1.01475	1	SH3/ankyrin domain gene 1 [Source:MGI Symbol;Acc:MGI:3613677]
	ENSMUSG00000037541	Shank2	0.991838	1	SH3/ankyrin domain gene 2 [Source:MGI Symbol;Acc:MGI:2671987]
	ENSMUSG00000022623	Shank3	0.979599	1	SH3/ankyrin domain gene 3 [Source:MGI Symbol;Acc:MGI:1930016]
SynGAP	ENSMUSG00000067629	Syngap1	0.910223	0.429287	synaptic Ras GTPase activating protein 1 homolog (rat) [Source:MGI Symbol;Acc:MGI:3039785]
AMPA-R	ENSMUSG00000020524	Gria1	0.947226	0.871392	glutamate receptor, ionotropic, AMPA1 (alpha 1) [Source:MGI Symbol;Acc:MGI:95808]
Homer	ENSMUSG00000007617	Homer1	1.02524	1	homer homolog 1 (Drosophila) [Source:MGI Symbol;Acc:MGI:1347345]
	ENSMUSG00000025813	Homer2	1.06976	0.963617	homer homolog 2 (Drosophila) [Source:MGI Symbol;Acc:MGI:1347354]
	ENSMUSG00000003573	Homer3	1.20886	0.257946	homer homolog 3 (Drosophila) [Source:MGI Symbol;Acc:MGI:1347359]
NMDA-R	ENSMUSG00000026959	Grin1	0.941291	0.835275	glutamate receptor, ionotropic, NMDA1 (zeta 1) [Source:MGI Symbol;Acc:MGI:95819]
	ENSMUSG00000030209	Grin2b	0.895378	0.480362	glutamate receptor, ionotropic, NMDA2B (epsilon 2) [Source:MGI Symbol;Acc:MGI:95821]
	ENSMUSG00000002771	Grin2d	1.3943	0.00127785	glutamate receptor, ionotropic, NMDA2D (epsilon 4) [Source:MGI Symbol;Acc:MGI:95823]
	ENSMUSG00000059003	Grin2a	0.988729	1	glutamate receptor, ionotropic, NMDA2A (epsilon 1) [Source:MGI Symbol;Acc:MGI:95820]
	ENSMUSG00000020734	Grin2c	1.02202	1	glutamate receptor, ionotropic, NMDA2C (epsilon 3) [Source:MGI Symbol;Acc:MGI:95822]
	ENSMUSG00000039579	Grin3a	1.0345	1	glutamate receptor ionotropic, NMDA3A [Source:MGI Symbol;Acc:MGI:1933206]
	ENSMUSG00000035745	Grin3b	0.928031	1	glutamate receptor, ionotropic, NMDA3B [Source:MGI Symbol;Acc:MGI:2150393]
	ENSMUSG00000030209	Grin2b	0.895378	0.480362	glutamate receptor, ionotropic, NMDA2B (epsilon 2) [Source:MGI Symbol;Acc:MGI:95821]
Neuroligin	ENSMUSG00000063887	Nlgn1	0.878217	0.384419	neuroligin 1 [Source:MGI Symbol;Acc:MGI:2179435]
	ENSMUSG00000051790	Nlgn2	1.04685	1	neuroligin 2 [Source:MGI Symbol;Acc:MGI:2681835]
	ENSMUSG00000031302	Nlgn3	0.909133	0.572346	neuroligin 3 [Source:MGI Symbol;Acc:MGI:2444609]
mGluR	ENSMUSG00000019828	Grm1	1.03975	1	glutamate receptor, metabotropic 1 [Source:MGI Symbol;Acc:MGI:1351338]
	ENSMUSG00000023192	Grm2	0.846294	0.735508	glutamate receptor, metabotropic 2 [Source:MGI Symbol;Acc:MGI:1351339]
	ENSMUSG00000003974	Grm3	0.967941	1	glutamate receptor, metabotropic 3 [Source:MGI Symbol;Acc:MGI:1351340]
	ENSMUSG00000063239	Grm4	1.35395	0.330244	glutamate receptor, metabotropic 4 [Source:MGI Symbol;Acc:MGI:1351341]
	ENSMUSG00000049583	Grm5	0.962925	1	glutamate receptor, metabotropic 5 [Source:MGI Symbol;Acc:MGI:1351342]
GKAP	ENSMUSG00000003279	Dlgap1	0.961107	1	discs, large (Drosophila) homolog-associated protein 1 [Source:MGI Symbol;Acc:MGI:1346065]
	ENSMUSG00000047495	Dlgap2	0.869147	0.191911	discs, large (Drosophila) homolog-associated protein 2 [Source:MGI Symbol;Acc:MGI:2443181]
	ENSMUSG00000042388	Dlgap3	0.992816	1	discs, large (Drosophila) homolog-associated protein 3 [Source:MGI Symbol;Acc:MGI:3039563]
	ENSMUSG00000061689	Dlgap4	1.02695	1	discs, large homolog-associated protein 4 (Drosophila) [Source:MGI Symbol;Acc:MGI:2138865]
SPAR	ENSMUSG00000042700	Sipa1l1	1.03555	1	signal-induced proliferation-associated 1 like 1 [Source:MGI Symbol;Acc:MGI:2443679]
	ENSMUSG00000001995	Sipa1l2	0.818214	0.0107737	signal-induced proliferation-associated 1 like 2 [Source:MGI Symbol;Acc:MGI:2676970]
	ENSMUSG00000030583	Sipa1l3	0.839162	0.025267	signal-induced proliferation-associated 1 like 3 [Source:MGI Symbol;Acc:MGI:1921456]
nNOS	ENSMUSG00000029361	Nos1	0.844198	0.0944985	nitric oxide synthase 1, neuronal [Source:MGI Symbol;Acc:MGI:97360]
	ENSMUSG00000020826	Nos2	1.20509	1	nitric oxide synthase 2, inducible [Source:MGI Symbol;Acc:MGI:97361]
	ENSMUSG00000028978	Nos3	1.18608	0.692801	nitric oxide synthase 3, endothelial cell [Source:MGI Symbol;Acc:MGI:97362]
GRIP	ENSMUSG00000034813	Grip1	0.840701	0.30119	glutamate receptor interacting protein 1 [Source:MGI Symbol;Acc:MGI:1921303]

## Sheet: presynaptic
Supplementary Table 3. Expression changes in postsynaptic and presynaptic genes
Gene	Ensembl ID	Official gene symbol	Fold change (KI/WT)	adjusted P-value	Description
H1R	ENSMUSG00000053004	Hrh1	1.59875	0.0830375	histamine receptor H1 [Source:MGI Symbol;Acc:MGI:107619]
H3R	ENSMUSG00000039059	Hrh3	1.76099	0.00626663	histamine receptor H3 [Source:MGI Symbol;Acc:MGI:2139279]
D2R	ENSMUSG00000032259	Drd2	1.92206	0.0443473	dopamine receptor D2 [Source:MGI Symbol;Acc:MGI:94924]
Vmat2	ENSMUSG00000025094	Slc18a2	1.45746	0.070827	solute carrier family 18 (vesicular monoamine), member 2 [Source:MGI Symbol;Acc:MGI:106677]
