# Supplementary material for: PKCα-mediated phosphorylation of LSD1 is required for presynaptic plasticity and hippocampal learning and memory
Source: Sci Rep. 2017 Jul 7;7:4912. doi: 10.1038/s41598-017-05239-7 (PMC5501860; doi:10.1038/s41598-017-05239-7)
Supplement: Supplementary file 5 — Supplementary Table S4 [file 41598_2017_5239_MOESM5_ESM.xls]

## Sheet: Sheet1
Supplementary Table 4. Primer sequences for qRT-PCR
Crhr1	Forward	CAGCCGCCTACAACTACTTCC
	Reverse	GGTGGAGTACGTGAGTACGATG
Hrh1	Forward	TGTCCGGGTTGCACTTGAA
	Reverse	CTGCCATGATACAACCCAACTG
Hrh3	Forward	GCGTCCCCGACTACTGGTA
	Reverse	GAAGGCTCTACGGAAGCTGTA
Oxtr	Forward	GATCACGCTCGCCGTCTAC
	Reverse	CCGTCTTGAGTCGCAGATTC
Drd2	Forward	GCTCAGGAGCTGGAAATGGA
	Reverse	GGGCTATACCGGGTCCTCTCT
Slc18a2	Forward	CGGCTCCTCTTGCTCATCTG
	Reverse	TGGCGTTACCCCTCTCTTCA
Rab39	Forward	ACTAACCGACGGTCTTTTGAAC
	Reverse	CCAGGTCACATTTATGTCCCAC
Syngr1	Forward	CCCAGGACTACATGGACCC
	Reverse	CAAAGGCGTTGGCTGGATG
Lsd1	Forward	AACTGGCCAAGATCAAGCAAAAA
	Reverse	CAGCTGAATGACAACCTCCAATG
Cplx1	Forward	GAGCGCAAAGCAAAGTACGC
	Reverse	TCTTATACCCTGCCGCATGAC
Ppfibp2	Forward	AGGAAGTCCCGAAGCAAGAGA
	Reverse	CTCCAGTGATTTCTGTGGCAA
Slc32a1	Forward	CGACAAACCCAAGATCACGG
	Reverse	AGGATGGCGTAGGGTAGGC
Vamp1	Forward	CTGGTGGAAAAACTGCAAGATG
	Reverse	CTACCACGATGATGGCACAGA
Bsn	Forward	GCACTCGTACAGCTTAGGCTTTG
	Reverse	GTCCGTGAAGGAGCCATACTG
Ppfia2	Forward	TTAGTGTGGAGCAATGATCGAGTTA
	Reverse	TGCACGCCACTCTCAAGAAT
Rims1	Forward	GGGCAGGATCAGTTCATTTACC
	Reverse	ACTTACACTGGTGCTCTTGATGATG
