# Supplementary material for: PKCα-mediated phosphorylation of LSD1 is required for presynaptic plasticity and hippocampal learning and memory
Source: Sci Rep. 2017 Jul 7;7:4912. doi: 10.1038/s41598-017-05239-7 (PMC5501860; doi:10.1038/s41598-017-05239-7)
Supplement: Supplementary file 6 — Supplementary Table S5 [file 41598_2017_5239_MOESM6_ESM.xls]

## Sheet: Fig 1
Contextual (Short-term)						Contextual (Long-term)
	WT	WT	KI	KI			WT	WT	KI	KI
	Pre-training	Retrieval	Pre-training	Retrieval			Pre-training	Retrieval	Pre-training	Retrieval
Number of values	7	7	6	6		Number of values	9	9	9	9
Minimum	0.89	10.39	0.74	1.78		Minimum	0.9	14.7	0	1.5
25% Percentile	1.48	20.18	1.078	2.89		25% Percentile	0.9	16.4	0	2.65
Median	1.93	24.04	1.635	6.085		Median	2.5	24.7	0.3	12
75% Percentile	4.01	30.86	3.41	13.91		75% Percentile	4.1	30.7	1.1	16.75
Maximum	9.64	37.69	3.41	15.13		Maximum	18.5	37.3	14.4	20.7
Mean	3.243	24.59	2.003	7.64		Mean	4.089	24.29	1.944	10.66
Std. Deviation	3.003	8.523	1.173	5.458		Std. Deviation	5.59	8.112	4.695	7.004
Std. Error of Mean	1.135	3.222	0.479	2.228		Std. Error of Mean	1.863	2.704	1.565	2.335
Lower 95% CI of mean	0.4659	16.71	0.7721	1.912		Lower 95% CI of mean	-0.2082	18.05	-1.664	5.271
Upper 95% CI of mean	6.02	32.47	3.235	13.37		Upper 95% CI of mean	8.386	30.52	5.553	16.04
D'Agostino & Pearson omnibus normality test						D'Agostino & Pearson omnibus normality test
K2	N too small	N too small	N too small	N too small		K2	21.11	0.624	25.07	1.39
P value						P value	< 0.0001	0.732	< 0.0001	0.499
Passed normality test (alpha=0.05)?						Passed normality test (alpha=0.05)?	No	Yes	No	Yes
P value summary						P value summary	****	ns	****	ns
Shapiro-Wilk normality test						Shapiro-Wilk normality test
W	0.7541	0.9758	N too small	N too small		W	0.5971	0.9096	0.4698	0.9125
P value	0.014	0.9367				P value	< 0.0001	0.313	< 0.0001	0.3338
Passed normality test (alpha=0.05)?	No	Yes				Passed normality test (alpha=0.05)?	No	Yes	No	Yes
P value summary	*	ns				P value summary	****	ns	****	ns
KS normality test						KS normality test
KS distance	0.2563	0.1596	0.2559	0.2579		KS distance	0.3759	0.2039	0.4266	0.1929
P value	0.2	0.2	0.2	0.2		P value	0.0006	0.2	< 0.0001	0.2
Passed normality test (alpha=0.05)?	Yes	Yes	Yes	Yes		Passed normality test (alpha=0.05)?	No	Yes	No	Yes
P value summary	ns	ns	ns	ns		P value summary	***	ns	****	ns
Sum	22.7	172.1	12.02	45.84		Sum	36.8	218.6	17.5	95.9
Cued (Long-term)						T-maze
	WT	WT	KI	KI					WT						KI
	Pre-training	Retrieval	Pre-training	Retrieval			1	2	3	4	5		1	2	3	4	5
Number of values	8	8	9	9		Number of values	11	11	11	11	11		8	8	8	8	8
Minimum	2.223	8.005	1.922	15.14		Minimum	25	0	25	50	25		50	0	25	25	25
25% Percentile	2.82	13.77	3.695	19.35		25% Percentile	50	50	50	75	50		50	12.5	50	31.25	31.25
Median	5.031	21.37	5.473	43.6		Median	75	75	75	75	75		62.5	50	50	50	62.5
75% Percentile	7.221	42.36	7.63	55.37		75% Percentile	75	100	75	100	100		75	75	75	50	75
Maximum	9.48	46.24	8.737	61.37		Maximum	75	100	100	100	100		100	75	75	100	75
Mean	5.333	26.07	5.543	37.96		Mean	63.64	72.73	65.91	81.82	77.27		65.63	46.88	56.25	50	56.25
Std. Deviation	2.489	14.88	2.3	18.83		Std. Deviation	17.19	30.53	25.67	16.17	26.11		18.6	31.16	17.68	23.15	22.16
Std. Error of Mean	0.88	5.26	0.7666	6.276		Std. Error of Mean	5.183	9.204	7.741	4.874	7.873		6.576	11.02	6.25	8.183	7.835
Lower 95% CI of mean	3.252	13.63	3.775	23.49		Lower 95% CI of mean	52.09	52.22	48.66	70.96	59.73		50.07	20.82	41.47	30.65	37.72
Upper 95% CI of mean	7.414	38.51	7.31	52.43		Upper 95% CI of mean	75.18	93.23	83.16	92.68	94.81		81.18	72.93	71.03	69.35	74.78
D'Agostino & Pearson omnibus normality test						D'Agostino & Pearson omnibus normality test
K2	0.1497	2.568	0.269	3.867		K2	4.75	6.976	0.6128	0.2113	1.743		1.227	1.52	0.2973	7.406	1.923
P value	0.9279	0.2769	0.8741	0.1447		P value	0.093	0.0306	0.7361	0.8997	0.4183		0.5414	0.4676	0.8619	0.0247	0.3824
Passed normality test (alpha=0.05)?	Yes	Yes	Yes	Yes		Passed normality test (alpha=0.05)?	Yes	No	Yes	Yes	Yes		Yes	Yes	Yes	No	Yes
P value summary	ns	ns	ns	ns		P value summary	ns	*	ns	ns	ns		ns	ns	ns	*	ns
Shapiro-Wilk normality test						Shapiro-Wilk normality test
W	0.9469	0.8873	0.9451	0.8667		W	0.7014	0.8209	0.8786	0.7928	0.8295		0.7976	0.7944	0.8272	0.7572	0.7823
P value	0.6799	0.2206	0.6365	0.1134		P value	0.0005	0.0177	0.0998	0.0076	0.023		0.027	0.0249	0.0555	0.0098	0.0185
Passed normality test (alpha=0.05)?	Yes	Yes	Yes	Yes		Passed normality test (alpha=0.05)?	No	No	Yes	No	No		No	No	Yes	No	No
P value summary	ns	ns	ns	ns		P value summary	***	*	ns	**	*		*	*	ns	**	*
KS normality test						KS normality test
KS distance	0.1503	0.2142	0.165	0.2356		KS distance	0.3821	0.2569	0.2747	0.2997	0.2625		0.2995	0.2899	0.2632	0.375	0.3012
P value	0.2	0.2	0.2	0.1698		P value	< 0.0001	0.0408	0.02	0.0066	0.0329		0.0332	0.0464	0.1092	0.0015	0.0313
Passed normality test (alpha=0.05)?	Yes	Yes	Yes	Yes		Passed normality test (alpha=0.05)?	No	No	No	No	No		No	No	Yes	No	No
P value summary	ns	ns	ns	ns		P value summary	****	*	*	**	*		*	*	ns	**	*
Sum	42.67	208.6	49.88	341.6		Sum	700	800	725	900	850		525	375	450	400	450

## Sheet: Fig 2
MWM training													Probe 1
			WT						KI					WT					KI
	1	2	3	4	5		1	2	3	4	5			TQ	OQ	AQ1	AQ2		TQ	OQ	AQ1	AQ2
Number of values	8	8	8	8	8		7	7	7	7	7		Number of values	8	8	8	8		7	7	7	7
Minimum	35.5	14.25	17	9.5	4.25		45.25	13	4.75	5.25	10.5		Minimum	13.62	1.946	0.8342	5.839		15.02	7.508	8.898	8.62
25% Percentile	40.94	17	19.06	10.81	5.375		51	15.75	10.25	7.5	14.75		25% Percentile	23.91	4.866	14.74	10.29		17.24	12.79	15.29	17.8
Median	49	30.5	22.75	12.25	9.5		60	31	20.75	17.5	23		Median	37.68	14.88	21.55	21.83		26.97	22.8	19.46	34.48
75% Percentile	58.31	45.06	31.81	17.94	20.94		60	33.5	37	37.75	34.25		75% Percentile	51.72	23.29	38.86	36.98		34.48	33.37	23.36	38.65
Maximum	60	53.25	37.25	24.75	26.5		60	60	60	45	47.75		Maximum	63.67	30.86	45.88	44.21		60.89	34.48	28.08	45.05
Mean	48.63	31.37	24.91	14.34	12.44		55.54	30.54	26.61	21.96	24.82		Mean	38.48	14.81	24.19	22.9		29.95	23.16	18.87	28.4
Std. Deviation	9.024	14.68	7.227	5.162	8.391		5.99	15.36	19.12	15.25	12.61		Std. Deviation	16.59	10.09	14.97	14.38		15.59	10.48	6.258	13.18
Std. Error of Mean	3.19	5.191	2.555	1.825	2.967		2.264	5.806	7.226	5.763	4.765		Std. Error of Mean	5.864	3.567	5.292	5.085		5.892	3.96	2.365	4.983
Lower 95% CI of mean	41.08	19.09	18.86	10.03	5.422		50	16.33	8.926	7.863	13.16		Lower 95% CI of mean	24.61	6.372	11.68	10.88		15.53	13.47	13.08	16.21
Upper 95% CI of mean	56.17	43.64	30.95	18.66	19.45		61.08	44.74	44.29	36.07	36.48		Upper 95% CI of mean	52.34	23.24	36.7	34.93		44.37	32.85	24.66	40.6
D'Agostino & Pearson omnibus normality test													D'Agostino & Pearson omnibus normality test
K2	0.812	1.584	1.25	4.353	1.495		N too small	N too small	N too small	N too small	N too small		K2	0.1394	0.4526	0.1387	1.541		N too small	N too small	N too small	N too small
P value	0.6663	0.453	0.5353	0.1134	0.4734								P value	0.9327	0.7975	0.933	0.4629
Passed normality test (alpha=0.05)?	Yes	Yes	Yes	Yes	Yes								Passed normality test (alpha=0.05)?	Yes	Yes	Yes	Yes
P value summary	ns	ns	ns	ns	ns								P value summary	ns	ns	ns	ns
Shapiro-Wilk normality test													Shapiro-Wilk normality test
W	0.9394	0.9291	0.9153	0.8554	0.8797		0.7821	0.8836	0.9352	0.9263	0.9286		W	0.9832	0.9664	0.9612	0.9152		0.8662	0.9198	0.9863	0.9317
P value	0.6051	0.5076	0.3929	0.108	0.1872		0.0271	0.2427	0.5956	0.5198	0.5387		P value	0.9768	0.8684	0.8216	0.3919		0.1717	0.4676	0.9842	0.5657
Passed normality test (alpha=0.05)?	Yes	Yes	Yes	Yes	Yes		No	Yes	Yes	Yes	Yes		Passed normality test (alpha=0.05)?	Yes	Yes	Yes	Yes		Yes	Yes	Yes	Yes
P value summary	ns	ns	ns	ns	ns		*	ns	ns	ns	ns		P value summary	ns	ns	ns	ns		ns	ns	ns	ns
KS normality test													KS normality test
KS distance	0.1601	0.1799	0.1813	0.2277	0.2015		0.3434	0.2806	0.1918	0.1866	0.2403		KS distance	0.1323	0.1317	0.1767	0.1949		0.2429	0.2056	0.1411	0.249
P value	0.2	0.2	0.2	0.2	0.2		0.0125	0.1017	0.2	0.2	0.2		P value	0.2	0.2	0.2	0.2		0.2	0.2	0.2	0.2
Passed normality test (alpha=0.05)?	Yes	Yes	Yes	Yes	Yes		No	Yes	Yes	Yes	Yes		Passed normality test (alpha=0.05)?	Yes	Yes	Yes	Yes		Yes	Yes	Yes	Yes
P value summary	ns	ns	ns	ns	ns		*	ns	ns	ns	ns		P value summary	ns	ns	ns	ns		ns	ns	ns	ns
Sum	389	250.9	199.3	114.8	99.5		388.8	213.8	186.3	153.8	173.8		Sum	307.8	118.5	193.5	183.2		209.7	162.1	132.1	198.8
Mean distance													Probe 2
														WT					KI
	WT	KI												TQ	OQ	AQ1	AQ2		TQ	OQ	AQ1	AQ2
Number of values	8	7											Number of values	8	8	8	8		7	7	7	7
Minimum	23.83	32.69											Minimum	37.54	4.449	0.8342	9.454		31.14	8.62	11.96	13.9
25% Percentile	26.64	33.54											25% Percentile	46.3	5.7	10.29	17.31		32.53	11.4	13.35	15.57
Median	29.15	38.91											Median	57.42	6.951	13.35	23.91		45.32	13.62	16.96	18.35
75% Percentile	37.16	49.39											75% Percentile	62.56	13.56	17.93	28.36		52.55	20.85	29.47	26.42
Maximum	41.2	49.84											Maximum	69.79	16.13	23.08	29.2		56.72	25.86	31.98	35.04
Mean	30.8	40.71											Mean	55.23	9.002	13.28	22.45		43.73	15.81	19.66	21.17
Std. Deviation	6.24	7.083											Std. Deviation	10.43	4.376	6.673	6.875		9.907	6.105	8.039	7.527
Std. Error of Mean	2.206	2.677											Std. Error of Mean	3.689	1.547	2.359	2.431		3.745	2.308	3.039	2.845
Lower 95% CI of mean	25.58	34.16											Lower 95% CI of mean	46.51	5.343	7.698	16.71		34.57	10.16	12.23	14.21
Upper 95% CI of mean	36.01	47.26											Upper 95% CI of mean	63.95	12.66	18.86	28.2		52.9	21.46	27.1	28.13
D'Agostino & Pearson omnibus normality test													D'Agostino & Pearson omnibus normality test
K2	1.871	N too small											K2	0.4454	1.685	1.217	2.07		N too small	N too small	N too small	N too small
P value	0.3924												P value	0.8004	0.4307	0.5443	0.3553
Passed normality test (alpha=0.05)?	Yes												Passed normality test (alpha=0.05)?	Yes	Yes	Yes	Yes
P value summary	ns												P value summary	ns	ns	ns	ns
Shapiro-Wilk normality test													Shapiro-Wilk normality test
W	0.8506	0.8986											W	0.9742	0.8647	0.9622	0.9004		0.9375	0.9412	0.8566	0.8902
P value	0.0967	0.3227											P value	0.9289	0.1336	0.8309	0.2911		0.6162	0.6499	0.141	0.2755
Passed normality test (alpha=0.05)?	Yes	Yes											Passed normality test (alpha=0.05)?	Yes	Yes	Yes	Yes		Yes	Yes	Yes	Yes
P value summary	ns	ns											P value summary	ns	ns	ns	ns		ns	ns	ns	ns
KS normality test													KS normality test
KS distance	0.2969	0.1755											KS distance	0.1502	0.3053	0.2021	0.1754		0.1566	0.2112	0.203	0.2175
P value	0.0365	0.2											P value	0.2	0.027	0.2	0.2		0.2	0.2	0.2	0.2
Passed normality test (alpha=0.05)?	No	Yes											Passed normality test (alpha=0.05)?	Yes	No	Yes	Yes		Yes	Yes	Yes	Yes
P value summary	*	ns											P value summary	ns	*	ns	ns		ns	ns	ns	ns
Sum	246.4	285											Sum	441.8	72.02	106.2	179.6		306.1	110.7	137.6	148.2

## Sheet: Fig 3
Social preference							Social recognition
	WT			KI				WT			KI
	E	S1		E	S1			S1	S2		S1	S2
Number of values	13	13		11	11		Number of values	13	13		11	11
Minimum	120.3	272.6		97.83	212.1		Minimum	162.7	227		158.6	159.7
25% Percentile	169.2	278.5		122.2	233.8		25% Percentile	177.4	236.1		213.1	200.1
Median	190.1	298		174.8	286.2		Median	222.3	258.1		221.5	230
75% Percentile	197.4	328.9		183.9	357.3		75% Percentile	236.5	284.3		237.4	285.6
Maximum	240.2	399.9		218.2	382.7		Maximum	291.9	381.5		297.7	303.1
Mean	181.6	311		164.3	293.7		Mean	215.6	267.4		224	238.4
Std. Deviation	32.4	43.23		40.3	61.02		Std. Deviation	36.4	42.1		35.93	45.8
Std. Error of Mean	8.985	11.99		12.15	18.4		Std. Error of Mean	10.1	11.68		10.83	13.81
Lower 95% CI of mean	162	284.9		137.2	252.7		Lower 95% CI of mean	193.6	242		199.9	207.6
Upper 95% CI of mean	201.2	337.1		191.3	334.6		Upper 95% CI of mean	237.6	292.9		248.1	269.1
D'Agostino & Pearson omnibus normality test							D'Agostino & Pearson omnibus normality test
K2	1.545	5.132		1.168	1.682		K2	0.3176	12.99		1.683	0.6935
P value	0.4619	0.0768		0.5576	0.4312		P value	0.8532	0.0015		0.431	0.707
Passed normality test (alpha=0.05)?	Yes	Yes		Yes	Yes		Passed normality test (alpha=0.05)?	Yes	No		Yes	Yes
P value summary	ns	ns		ns	ns		P value summary	ns	**		ns	ns
Shapiro-Wilk normality test							Shapiro-Wilk normality test
W	0.923	0.811		0.8789	0.9337		W	0.9106	0.8179		0.9352	0.9438
P value	0.2751	0.0092		0.1007	0.4493		P value	0.1871	0.0112		0.466	0.5668
Passed normality test (alpha=0.05)?	Yes	No		Yes	Yes		Passed normality test (alpha=0.05)?	Yes	No		Yes	Yes
P value summary	ns	**		ns	ns		P value summary	ns	*		ns	ns
KS normality test							KS normality test
KS distance	0.1636	0.2307		0.2593	0.1242		KS distance	0.2138	0.2449		0.1988	0.1671
P value	0.2	0.057		0.0373	0.2		P value	0.1069	0.032		0.2	0.2
Passed normality test (alpha=0.05)?	Yes	Yes		No	Yes		Passed normality test (alpha=0.05)?	Yes	No		Yes	Yes
P value summary	ns	ns		*	ns		P value summary	ns	*		ns	ns
Sum	2361	4043		1807	3230		Sum	2803	3477		2464	2622

## Sheet: Fig 4
IO curve
	WT													KI
	5.	10.	15.	20.	25.	30.	35.	40.	45.	50.	55.	60.		5.	10.	15.	20.	25.	30.	35.	40.	45.	50.	55.	60.
Number of values	13	13	13	13	13	13	13	13	13	13	13	13		13	13	13	13	13	13	13	13	13	13	13	13
Minimum	-0.007	-0.008	-0.0055	-0.0025	0.007	0.062	0.1305	0.266	0.341	0.421	0.4785	0.5375		-0.013	-0.007	-0.009	-0.0095	0	0.1195	0.273	0.4065	0.4995	0.5605	0.6405	0.6805
25% Percentile	-0.004	-0.005	-0.00175	0.00325	0.037	0.1443	0.3043	0.4345	0.4778	0.5713	0.6705	0.7775		-0.006	-0.0025	-0.003	0.0035	0.04025	0.2125	0.3915	0.5938	0.7763	0.9279	1.071	1.214
Median	-0.002	0.0015	0.001	0.0295	0.0705	0.2535	0.399	0.5175	0.6725	0.772	0.8805	1.012		0.003	0.005278	0.004	0.028	0.2596	0.5525	0.7657	0.9563	1.168	1.346	1.496	1.62
75% Percentile	0.00225	0.0025	0.00475	0.04775	0.1643	0.3318	0.541	0.75	0.8978	1.077	1.205	1.316		0.004625	0.01025	0.006958	0.09525	0.4503	0.6935	1.069	1.347	1.596	1.822	2.048	2.274
Maximum	0.0165	0.0095	0.0155	0.1145	0.398	0.6355	0.914	1.119	1.288	1.427	1.566	1.705		0.012	0.0135	0.011	0.2655	0.7955	1.201	1.48	1.741	2.048	2.314	2.521	2.737
Mean	-0.0003077	-0.0001538	0.001769	0.03069	0.1248	0.2741	0.4354	0.5962	0.7152	0.8338	0.9379	1.043		0.0006923	0.003816	0.001974	0.06244	0.2704	0.5106	0.7568	0.9792	1.174	1.348	1.516	1.68
Std. Deviation	0.005932	0.005558	0.005533	0.03234	0.1197	0.1805	0.2275	0.2741	0.2965	0.3052	0.3181	0.3333		0.007282	0.006903	0.006444	0.07705	0.2355	0.3188	0.3942	0.4632	0.5166	0.5635	0.5997	0.6442
Std. Error	0.001645	0.001542	0.001534	0.008969	0.03321	0.05006	0.06311	0.07602	0.08224	0.08465	0.08822	0.09243		0.00202	0.001915	0.001787	0.02137	0.0653	0.08843	0.1093	0.1285	0.1433	0.1563	0.1663	0.1787
Lower 95% CI of mean	-0.003892	-0.003512	-0.001574	0.01115	0.05249	0.165	0.2979	0.4306	0.536	0.6493	0.7457	0.8419		-0.003708	-0.0003551	-0.00192	0.01588	0.1281	0.3179	0.5186	0.6993	0.8621	1.007	1.153	1.291
Upper 95% CI of mean	0.003277	0.003205	0.005112	0.05023	0.1972	0.3832	0.5729	0.7618	0.8944	1.018	1.13	1.245		0.005093	0.007988	0.005868	0.109	0.4127	0.7032	0.995	1.259	1.486	1.688	1.878	2.069
D'Agostino & Pearson omnibus normality test
K2	16.57	0.2384	6.129	8.901	5.9	4.261	3.362	2.944	1.91	1.284	0.9356	0.5748		0.3272	2.488	0.784	10.62	1.955	1.322	1.063	1.284	1.014	0.8137	0.7611	0.6077
P value	0.0003	0.8876	0.0467	0.0117	0.0523	0.1188	0.1862	0.2295	0.3848	0.5262	0.6264	0.7502		0.8491	0.2883	0.6757	0.0049	0.3762	0.5164	0.5878	0.5263	0.6024	0.6658	0.6835	0.738
Passed normality test (alpha=0.05)?	No	Yes	No	No	Yes	Yes	Yes	Yes	Yes	Yes	Yes	Yes		Yes	Yes	Yes	No	Yes	Yes	Yes	Yes	Yes	Yes	Yes	Yes
P value summary	***	ns	*	*	ns	ns	ns	ns	ns	ns	ns	ns		ns	ns	ns	**	ns	ns	ns	ns	ns	ns	ns	ns
Shapiro-Wilk normality test
W	0.7985	0.9402	0.9192	0.8606	0.8398	0.8633	0.9004	0.8663	0.9144	0.9386	0.9614	0.97		0.9449	0.9423	0.9495	0.8332	0.9166	0.9382	0.94	0.9206	0.9326	0.9451	0.9454	0.948
P value	0.0065	0.4595	0.2444	0.0393	0.0211	0.0426	0.1352	0.0467	0.2106	0.4388	0.7753	0.8939		0.5228	0.4873	0.5906	0.0174	0.2259	0.4342	0.4569	0.2554	0.3683	0.5257	0.5311	0.5682
Passed normality test (alpha=0.05)?	No	Yes	Yes	No	No	No	Yes	No	Yes	Yes	Yes	Yes		Yes	Yes	Yes	No	Yes	Yes	Yes	Yes	Yes	Yes	Yes	Yes
P value summary	**	ns	ns	*	*	*	ns	*	ns	ns	ns	ns		ns	ns	ns	*	ns	ns	ns	ns	ns	ns	ns	ns
KS normality test
KS distance	0.2388	0.1554	0.1757	0.1532	0.2148	0.2385	0.2201	0.2201	0.2025	0.1542	0.1415	0.1508		0.2001	0.1276	0.1618	0.211	0.15	0.1331	0.1268	0.1603	0.1264	0.1696	0.1958	0.2019
P value	0.0412	> 0.10	> 0.10	> 0.10	> 0.10	0.0417	0.085	0.0849	> 0.10	> 0.10	> 0.10	> 0.10		0.1702	0.2	0.2	0.1179	0.2	0.2	0.2	0.2	0.2	0.2	0.2	0.1603
Passed normality test (alpha=0.05)?	No	Yes	Yes	Yes	Yes	No	Yes	Yes	Yes	Yes	Yes	Yes		Yes	Yes	Yes	Yes	Yes	Yes	Yes	Yes	Yes	Yes	Yes	Yes
P value summary	*	ns	ns	ns	ns	*	ns	ns	ns	ns	ns	ns		ns	ns	ns	ns	ns	ns	ns	ns	ns	ns	ns	ns
Sum	-0.004	-0.002	0.023	0.399	1.623	3.563	5.661	7.751	9.298	10.84	12.19	13.56		0.009	0.04961	0.02567	0.8117	3.515	6.638	9.838	12.73	15.27	17.52	19.7	21.84
PPR
	WT							KI
	25	50	75	100	200	300		25	50	75	100	200	300
Number of values	13	13	13	13	13	13		10	10	10	10	10	10
Minimum	1.529	1.687	1.705	1.627	1.459	1.24		1.369	1.514	1.441	1.434	1.185	1.112
25% Percentile	1.691	1.849	1.79	1.762	1.49	1.333		1.506	1.665	1.604	1.554	1.342	1.181
Median	1.766	1.913	1.887	1.84	1.523	1.361		1.66	1.784	1.766	1.674	1.432	1.287
75% Percentile	1.922	2.059	2.031	1.92	1.621	1.397		1.803	1.917	1.915	1.854	1.523	1.366
Maximum	2.034	2.215	2.19	2.049	1.776	1.677		1.898	2.146	2.068	1.994	1.612	1.392
Mean	1.797	1.939	1.912	1.844	1.562	1.38		1.656	1.788	1.757	1.697	1.426	1.271
Std. Deviation	0.1509	0.142	0.1459	0.1205	0.1035	0.1096		0.1829	0.1917	0.1877	0.1793	0.1318	0.1031
Std. Error of Mean	0.04185	0.03938	0.04047	0.03341	0.02872	0.0304		0.05784	0.06061	0.05934	0.0567	0.04169	0.03262
Lower 95% CI of mean	1.706	1.853	1.824	1.771	1.5	1.313		1.525	1.651	1.623	1.569	1.332	1.197
Upper 95% CI of mean	1.888	2.025	2	1.917	1.625	1.446		1.787	1.925	1.892	1.826	1.52	1.344
D'Agostino & Pearson omnibus normality test
K2	0.1135	0.2153	0.6723	0.217	4.133	13.32		0.7528	0.2486	0.02966	0.5279	0.3073	2.254
P value	0.9448	0.8979	0.7145	0.8972	0.1266	0.0013		0.6863	0.8831	0.9853	0.768	0.8576	0.3241
Passed normality test (alpha=0.05)?	Yes	Yes	Yes	Yes	Yes	No		Yes	Yes	Yes	Yes	Yes	Yes
P value summary	ns	ns	ns	ns	ns	**		ns	ns	ns	ns	ns	ns
Shapiro-Wilk normality test
W	0.9604	0.9826	0.9678	0.9596	0.8441	0.8155		0.9317	0.9598	0.991	0.9694	0.9673	0.8934
P value	0.7597	0.9896	0.8666	0.747	0.0239	0.0105		0.4647	0.7833	0.9978	0.8849	0.8647	0.1851
Passed normality test (alpha=0.05)?	Yes	Yes	Yes	Yes	No	No		Yes	Yes	Yes	Yes	Yes	Yes
P value summary	ns	ns	ns	ns	*	*		ns	ns	ns	ns	ns	ns
KS normality test
KS distance	0.1721	0.1171	0.1316	0.1186	0.2358	0.2853		0.1599	0.147	0.0968	0.1384	0.1543	0.2465
P value	0.2	0.2	0.2	0.2	0.0465	0.0048		0.2	0.2	0.2	0.2	0.2	0.0861
Passed normality test (alpha=0.05)?	Yes	Yes	Yes	Yes	No	No		Yes	Yes	Yes	Yes	Yes	Yes
P value summary	ns	ns	ns	ns	*	**		ns	ns	ns	ns	ns	ns
Sum	23.36	25.21	24.85	23.97	20.31	17.93		16.56	17.88	17.57	16.97	14.26	12.71
PTP				mEPSC frequency				mEPSC amplitude
	WT	KI			WT	KI			WT	KI
Number of values	8	10		Number of values	19	18		Number of values	19	18
Minimum	121.4	108.8		Minimum	0.08	0.13		Minimum	0.08	0.13
25% Percentile	123.7	116.2		25% Percentile	0.28	0.495		25% Percentile	0.28	0.495
Median	134.7	120.5		Median	0.38	0.81		Median	0.38	0.81
75% Percentile	145	125.6		75% Percentile	0.66	0.935		75% Percentile	0.66	0.935
Maximum	147.9	139.9		Maximum	1.13	1.38		Maximum	1.13	1.38
Mean	134.7	121.7		Mean	0.4842	0.7483		Mean	0.4842	0.7483
Std. Deviation	10.21	8.816		Std. Deviation	0.2708	0.3034		Std. Deviation	0.2708	0.3034
Std. Error of Mean	3.61	2.788		Std. Error of Mean	0.06213	0.07152		Std. Error of Mean	0.06213	0.07152
Lower 95% CI of mean	126.2	115.4		Lower 95% CI of mean	0.3537	0.5974		Lower 95% CI of mean	0.3537	0.5974
Upper 95% CI of mean	143.2	128		Upper 95% CI of mean	0.6147	0.8992		Upper 95% CI of mean	0.6147	0.8992
D'Agostino & Pearson omnibus normality test				D'Agostino & Pearson omnibus normality test				D'Agostino & Pearson omnibus normality test
K2	1.052	2.603		K2	3.254	0.09154		K2	3.254	0.09154
P value	0.5908	0.2721		P value	0.1965	0.9553		P value	0.1965	0.9553
Passed normality test (alpha=0.05)?	Yes	Yes		Passed normality test (alpha=0.05)?	Yes	Yes		Passed normality test (alpha=0.05)?	Yes	Yes
P value summary	ns	ns		P value summary	ns	ns		P value summary	ns	ns
Shapiro-Wilk normality test				Shapiro-Wilk normality test				Shapiro-Wilk normality test
W	0.9299	0.923		W	0.9294	0.9628		W	0.9294	0.9628
P value	0.5154	0.3831		P value	0.1691	0.6558		P value	0.1691	0.6558
Passed normality test (alpha=0.05)?	Yes	Yes		Passed normality test (alpha=0.05)?	Yes	Yes		Passed normality test (alpha=0.05)?	Yes	Yes
P value summary	ns	ns		P value summary	ns	ns		P value summary	ns	ns
KS normality test				KS normality test				KS normality test
KS distance	0.15	0.222		KS distance	0.1761	0.1558		KS distance	0.1761	0.1558
P value	0.2	0.1856		P value	0.1243	0.2		P value	0.1243	0.2
Passed normality test (alpha=0.05)?	Yes	Yes		Passed normality test (alpha=0.05)?	Yes	Yes		Passed normality test (alpha=0.05)?	Yes	Yes
P value summary	ns	ns		P value summary	ns	ns		P value summary	ns	ns
Sum	1078	1217		Sum	9.2	13.47		Sum	9.2	13.47

## Sheet: Fig S1
EZM
	WT-Closed	KI-Closed		WT-Open	KI-Open
Number of values	9	9		9	9
Minimum	40.63	45.5		6.31	32.44
25% Percentile	56.12	51.1		30.15	40.14
Median	60.11	56.13		39.89	43.87
75% Percentile	69.85	59.86		43.88	48.9
Maximum	93.69	67.56		59.37	54.5
Mean	63.26	55.5		36.74	44.5
Std. Deviation	14.68	6.493		14.68	6.493
Std. Error of Mean	4.893	2.164		4.893	2.164
Lower 95% CI of mean	51.98	50.5		25.46	39.51
Upper 95% CI of mean	74.54	60.49		48.02	49.5
D'Agostino & Pearson omnibus normality test
K2	3.589	0.6287		3.589	0.6287
P value	0.1662	0.7303		0.1662	0.7303
Passed normality test (alpha=0.05)?	Yes	Yes		Yes	Yes
P value summary	ns	ns		ns	ns
Shapiro-Wilk normality test
W	0.9132	0.9775		0.9132	0.9775
P value	0.3391	0.9503		0.339	0.9503
Passed normality test (alpha=0.05)?	Yes	Yes		Yes	Yes
P value summary	ns	ns		ns	ns
KS normality test
KS distance	0.2602	0.1391		0.2602	0.139
P value	0.0799	0.2		0.0799	0.2
Passed normality test (alpha=0.05)?	Yes	Yes		Yes	Yes
P value summary	ns	ns		ns	ns
Sum	569.3	499.5		330.7	400.5
OFT				OFT (Total Distance Moved)
	WT	KI			WT	KI
Number of values	9	9		Number of values	9	9
Minimum	3.598	2.914		Minimum	3120	4213
25% Percentile	4.056	3.926		25% Percentile	3752	4506
Median	6.222	6.873		Median	4108	5356
75% Percentile	8.483	9.386		75% Percentile	5239	5940
Maximum	17.34	11.03		Maximum	5365	7405
Mean	7.317	6.751		Mean	4306	5380
Std. Deviation	4.201	2.833		Std. Deviation	794.3	990.1
Std. Error of Mean	1.4	0.9443		Std. Error of Mean	264.8	330
Lower 95% CI of mean	4.088	4.573		Lower 95% CI of mean	3695	4619
Upper 95% CI of mean	10.55	8.928		Upper 95% CI of mean	4917	6141
D'Agostino & Pearson omnibus normality test				D'Agostino & Pearson omnibus normality test
K2	12.09	1.075		K2	0.8809	2.511
P value	0.0024	0.5842		P value	0.6438	0.2849
Passed normality test (alpha=0.05)?	No	Yes		Passed normality test (alpha=0.05)?	Yes	Yes
P value summary	**	ns		P value summary	ns	ns
Shapiro-Wilk normality test				Shapiro-Wilk normality test
W	0.7954	0.9503		W	0.897	0.9311
P value	0.0181	0.6938		P value	0.2349	0.492
Passed normality test (alpha=0.05)?	No	Yes		Passed normality test (alpha=0.05)?	Yes	Yes
P value summary	*	ns		P value summary	ns	ns
KS normality test				KS normality test
KS distance	0.2611	0.1562		KS distance	0.2514	0.1458
P value	0.0775	0.2		P value	0.1057	0.2
Passed normality test (alpha=0.05)?	Yes	Yes		Passed normality test (alpha=0.05)?	Yes	Yes
P value summary	ns	ns		P value summary	ns	ns
Sum	65.85	60.75		Sum	38755	48422

## Sheet: Fig S2
sIPSC frequency				sIPSC amplitude
	WT	KI			WT	KI
Number of values	30	29		Number of values	30	29
Minimum	1.52	0.88		Minimum	40.77	37.25
25% Percentile	2.983	2.07		25% Percentile	43.42	43.88
Median	3.9	2.52		Median	47.77	47.59
75% Percentile	5.18	3.835		75% Percentile	55.12	53.13
Maximum	11.97	7.18		Maximum	69.65	66.69
Mean	4.358	3.072		Mean	49.99	49.63
Std. Deviation	2.108	1.496		Std. Deviation	7.408	8.262
Std. Error of Mean	0.3848	0.2778		Std. Error of Mean	1.352	1.534
Lower 95% CI of mean	3.571	2.503		Lower 95% CI of mean	47.22	46.49
Upper 95% CI of mean	5.145	3.641		Upper 95% CI of mean	52.75	52.78
D'Agostino & Pearson omnibus normality test				D'Agostino & Pearson omnibus normality test
K2	21.88	10.87		K2	3.7	3.993
P value	< 0.0001	0.0044		P value	0.1573	0.1358
Passed normality test (alpha=0.05)?	No	No		Passed normality test (alpha=0.05)?	Yes	Yes
P value summary	****	**		P value summary	ns	ns
Shapiro-Wilk normality test				Shapiro-Wilk normality test
W	0.8569	0.8753		W	0.9149	0.8955
P value	0.0009	0.0026		P value	0.0198	0.0076
Passed normality test (alpha=0.05)?	No	No		Passed normality test (alpha=0.05)?	No	No
P value summary	***	**		P value summary	*	**
KS normality test				KS normality test
KS distance	0.1915	0.1807		KS distance	0.1505	0.1699
P value	0.0065	0.0164		P value	0.0812	0.0318
Passed normality test (alpha=0.05)?	No	No		Passed normality test (alpha=0.05)?	Yes	No
P value summary	**	*		P value summary	ns	*
Sum	130.8	89.1		Sum	1500	1439
